# Supplementary material for: Controlled Release of Bone Morphogenetic Protein-2 Augments the Coupling of Angiogenesis and Osteogenesis for Accelerating Mandibular Defect Repair
Source: Pharmaceutics. 2022 Nov 7;14(11):2397. doi: 10.3390/pharmaceutics14112397 (PMC9699026; doi:10.3390/pharmaceutics14112397)
Supplement: Supplementary file 1 [file pharmaceutics-14-02397-s001.zip]

Archive with 1 entries (1 files):
- pharmaceutics-1958900-supplementary.pdf
